# Supplementary material for: Insulin and bone health in young adults: The mediator role of lean mass
Source: PLoS One. 2017 Mar 21;12(3):e0173874. doi: 10.1371/journal.pone.0173874 (PMC5360249; doi:10.1371/journal.pone.0173874)
Supplement: S1 File — (XLSX) [file pone.0173874.s001.xlsx]

## Sheet: insulin-bone
sexo	edad	Xtalla	Xpeso	IMC	Magro_g	CMO_g	GLUC_a	INSU_b
1	21	1.6865	73.2	25.7358	56357	2789
1	20	1.7355	92.2	30.6113	54594	3171
1	19	1.7885	61.5	19.2264	50919	2869.3
1	19	1.86	68.1	19.6844	54226	3163
1	19	1.778	79.6	25.1796	56397	3284.3
1	19	1.79	69.5	21.691	47789	2716.5
1	18	1.7145	74.9	25.4804	54912	2978.1
1	17	1.8415	74.75	22.0429	57118	2960.1
1	17	1.782	71.2	22.4215	53513	3257
1	30	1.81	83.3	25.4266	60237	3704	80	3
1	18	1.735	72.6	24.1178	55788	2879.1	86	3.1
1	21	1.6945	63	21.941	50158	2977	90	3.5
1	18	1.741	76	25.0736	57963	2989.8	74	3.8
1	21	1.805	67.25	20.6413	55311	3069	82	3.9
1	18	1.64	59.55	22.1408	48691	2503.5	85	4
1	20	1.8915	91.7	25.6305	70921	3735	86	4.2
1	27	1.7855	92.9	29.1404	58544	3523	91	4.3
1	21	1.694	60.6	21.1177	49436	3192	84	4.3
1	20	1.647	53.7	19.7964	43943	2009	83	4.3
1	22	1.5965	59.8	23.4619	46369	2120	83	4.6
1	18	1.6555	69.05	25.1945	54575	2467.4	90	4.6
1	25	1.7835	80.3	25.2446	55247	2822	97	4.7
1	23	1.6575	55.7	20.2744	44030	4020	92	4.7
1	23	1.74	62.8	20.7425	50578	2691	87	4.9
1	19	1.8425	78.9	23.2414	64237	3345.7	99	4.9
1	23	1.69	54.8	19.187	47726	2275	86	5
1	19	1.719	60.3	20.4064	53838	2942.2	87	5
1	19	1.77	61.3	19.5665	51073	3072.9	88	5.1
1	25	1.94	89.6	23.807	66138	3877	86	5.2
1	20	1.8605	73.2	21.1471	61193	3371	89	5.2
1	30	1.8405	88.1	26.0078	56481	3257	88	5.3
1	25	1.702	65.3	22.5421	48509	2864	80	5.3
1	19	1.8365	69.1	20.4878	57896	2786.5	92	5.3
1	19	1.6975	60.6	21.0307	45137	2387.5	86	5.3
1	18	1.7395	71.8	23.7288	57294	2965.4	74	5.3
1	22	1.6815	67.3	23.8024	54141	2763	85	5.5
1	20	1.8485	74.8	21.8909	62049	3770	95	5.5
1	20	1.7285	73.1	24.4669	47870	2888	84	5.6
1	18	1.745	65.3	21.4448	54208	2717.4	85	5.6
1	18	1.6525	53.9	19.7381	43545	2475.9	92	5.8
1	22	1.65	65.55	24.0771	46928	2634	90	6.3
1	19	1.58	52.6	21.0703	43175	2422.8	76	6.3
1	18	1.7925	75	23.3423	53189	3229.4	89	6.3
1	19	1.7795	63.8	20.1477	47681	2353	86	6.4
1	18	1.749	60	19.6142	45144	2584.3	78	6.4
1	18	1.8085	75.7	23.1451	61842	3491.8	95	6.5
1	19	1.845	71.5	21.0045	58001	3230.4	93	6.7
1	19	1.671	72.05	25.8036	50951	2842.4	91	6.7
1	18	1.8475	78.25	22.9253	65668	3478.2	78	6.7
1	18	1.728	92.3	30.9111	64622	3529.8	90	6.7
1	20	1.7945	74.4	23.1039	51339	2914	94	6.8
1	21	1.814	66.8	20.3003	51135	2683	87	6.9
1	20	1.8615	85.3	24.6163	61021	3140	83	7
1	19	1.8245	72.2	21.6895	54714	3163	88	7
1	19	1.793	78.6	24.449	60039	3193	92	7
1	19	1.6785	63.1	22.3968	48161	2407.7	86	7
1	18	1.72	70.1	23.6952	46187	2516.7	91	7
1	20	1.803	62.7	19.2875	53919	2994	81	7.3
1	19	1.7355	67	22.2446	52615	3002.1	92	7.3
1	20	1.7965	79.8	24.7257	52694	3068	99	7.4
1	19	1.78	74.1	23.3872	56948	2789.8	88	7.4
1	19	1.737	58.1	19.2565	43374	2274.2	86	7.4
1	18	1.683	62.2	21.9595	44759	2400.5	81	7.4
1	19	1.765	74.4	23.8827	59636	3555.5	79	7.5
1	19	1.8955	95	26.4409	66395	4010	81	7.5
1	19	1.703	65.4	22.5501	52867	2981	95	7.6
1	19	1.595	57.1	22.4447	44862	2536	83	7.6
1	19	1.727	70.1	23.5035	53686	2811.8	71	7.6
1	24	1.874	75.85	21.5981	61014	3276	94	7.7
1	18	1.693	68	23.7244	59482	3013	84	7.7
1	19	1.704	83.7	28.8261	55558	2863.6	89	7.9
1	18	1.8215	49.6	14.9494	35465	1693.2	96	7.9
1	22	1.7655	79.9	25.6337	60031	2864	89	8
1	20	1.7295	63.4	21.1957	49063	2888	105	8
1	19	1.853	84.7	24.6679	62737	3420.3	92	8
1	23	1.89	82.4	23.0677	58707	3201	94	8.1
1	20	1.661	70	25.3722	49634	2953	87	8.2
1	22	1.7605	80.5	25.9731	55113	2964	96	8.3
1	19	1.7465	60.8	19.9327	49114	2491.8	95	8.3
1	18	1.7615	73.1	23.5587	60161	3110.5	88	8.3
1	18	1.6325	55.1	20.675	46904	2554.5	93	8.4
1	19	1.809	74.3	22.7045	58303	3054.6	88	8.6
1	18	1.774	66.8	21.2261	53554	2583.7	90	8.6
1	18	1.692	84.2	29.4111	57485	3179.6	83	8.7
1	21	1.6785	87.5	31.0574	53831	3107	87	8.8
1	20	1.888	89.7	25.1645	58907	3817	86	8.8
1	18	1.855	83.6	24.2951	62779	3835.9	89	8.9
1	20	1.7975	85.8	26.5552	57818	3122	94	9
1	23	1.8335	112	33.3163	74049	4162	91	9.1
1	18	1.725	72.4	24.331	53118	2977.9	86	9.1
1	22	1.7295	84.5	28.2498	57927	3460	91	9.5
1	20	1.837	80.2	23.766	60463	3605	89	9.8
1	18	1.814	75.8	23.0353	56936	3581.9	81	9.8
1	18	1.8215	64.4	19.4101	51407	2738.9	90	9.9
1	18	1.7155	73.8	25.077	51463	2805	100	9.9
1	18	1.6235	62.05	23.5417	42292	2425.2	87	10.1
1	18	1.6855	63.5	22.352	44864	2640	70	10.2
1	19	1.7015	83.5	28.8418	53845	2788.1	84	10.5
1	21	1.745	81.6	26.7978	56669	3344	90	10.8
1	18	1.805	81.05	24.877	57198	2819	93	10.8
1	23	1.728	68.6	22.974	48342	2828	100	11
1	19	1.78	75.3	23.7659	56304	3601.4	95	11.1
1	18	1.7335	59.4	19.7669	47057	2652.2	84	11.1
1	21	1.702	58	20.0221	45962	2304	90	11.4
1	18	1.8985	76	21.0859	55811	2982.2	106	11.6
1	19	1.7865	78.7	24.6586	60508	3530.9	97	12.2
1	19	1.7215	67.6	22.8104	50527	2788.5	93	12.2
1	18	1.7405	98.5	32.5153	62425	3470.2	102	12.6
1	19	1.7015	102.9	35.5428	61545	2916.5	96	13
1	18	1.8495	80.1	23.4166	61383	3225.5	88	13.2
1	18	1.7835	98.6	30.9978	68424	3637.8	91	13.3
1	22	1.808	88	26.9207	61978	3446	90	16.6
1	18	1.8685	90.9	26.0362	63968	3547.1	83	20.5
2	21	1.526	74.5	31.9924	37769	2198
2	20	1.6085	47.4	18.3205	34629	2140
2	20	1.705	53.9	18.5413	38006	2046
2	20	1.713	52.6	17.9255	36198	2207
2	20	1.642	54.1	20.0655	37750	2075
2	20	1.6775	57.1	20.2914	35060	2605
2	19	1.6235	49.2	18.6664	35442	2226.7
2	19	1.6915	51.4	17.9647	34792	2181.8
2	19	1.634	50.6	18.9516	32057	1962.2
2	18	1.5865	47.1	18.7129	35709	1700
2	18	1.5675	45	18.3146	33056	1985.6
2	19	1.567	49.4	20.1182	31049	2043.9	86	0.4
2	19	1.621	88.2	33.5662	44718	2681.1	93	0.7
2	19	1.6125	54.55	20.9795	34249	2190.9	82	1.7
2	19	1.648	60.4	22.2394	39196	2234.3	92	2.1
2	30	1.681	54.65	19.3399	38103	2573	83	2.6
2	26	1.6435	51.05	18.8998	39233	2275	87	2.7
2	26	1.5385	46.3	19.5608	30807	2013	79	2.9
2	18	1.5815	52.2	20.8705	36275	2115.9	84	3.1
2	19	1.63	51.8	19.4964	39401	2440.9	89	3.3
2	18	1.5545	48.4	20.0292	32940	2068	82	3.4
2	18	1.64	52.6	19.5568	33958	2405.4	75	3.5
2	18	1.633	51.5	19.3123	32849	1810.7	78	3.5
2	19	1.5825	50.3	20.0854	35216	2071.6	77	3.8
2	19	1.697	56.3	19.5499	36578	2465	87	3.8
2	18	1.601	47.3	18.4535	32952	2265.2	80	3.8
2	26	1.6705	62.1	22.2535	37204	2485	86	4
2	25	1.697	52.9	18.3693	41015	2372	81	4
2	22	1.6285	53.6	20.2111	35406	2494	85	4.1
2	22	1.5485	50.8	21.1856	32142	2223	79	4.1
2	20	1.702	57.9	19.9875	41808	2425	87	4.1
2	18	1.537	39.8	16.8475	29366	1790.8	89	4.1
2	29	1.5935	55.7	21.9357	31250	2025	87	4.2
2	18	1.7135	48.8	16.6208	36716	2375.4	85	4.2
2	18	1.737	66.4	22.0074	46044	2575.6	78	4.2
2	18	1.651	61.8	22.6722	37713	2381.3	77	4.2
2	20	1.637	55.7	20.7854	34961	2251	87	4.3
2	18	1.71	69.7	23.8364	40608	2353.2	78	4.3
2	18	1.6365	50.1	18.7071	37940	2122.9	74	4.4
2	18	1.662	64	23.1696	44552	2754.3	84	4.4
2	29	1.456	56.2	26.5102	32461	1866	89	4.5
2	24	1.5915	50	19.7404	37749	1878	92	4.5
2	22	1.5885	42.7	16.9221	32775	1835	83	4.5
2	21	1.6505	56.4	20.7037	38383	2486	86	4.5
2	20	1.571	49.6	20.0969	32826	2126	80	4.5
2	18	1.5445	49.1	20.5829	32787	2051.4	73	4.5
2	29	1.629	60.5	22.7989	39130	2083	89	4.6
2	27	1.576	49.9	20.0904	35208	2097	86	4.6
2	20	1.6755	62.6	22.299	41046	2436	88	4.6
2	19	1.61	55.7	21.4884	34360	2507.2	87	4.6
2	18	1.676	51.75	18.4231	39411	2697.8	77	4.6
2	17	1.6095	50.5	19.4944	34395	2115	73	4.6
2	24	1.7045	64.3	22.1318	41781	2479	87	4.7
2	18	1.638	57.8	21.5427	38784	2432.3	78	4.7
2	18	1.628	56.2	21.2045	36488	2262.4	84	4.7
2	20	1.606	53.7	20.8201	36132	2167	81	4.8
2	18	1.6925	53.7	18.7464	36188	2339.8	97	4.8
2	18	1.5955	55	21.6057	34449	2100.4	78	4.8
2	20	1.6195	53.2	20.2838	32902	2034	92	4.9
2	18	1.565	47.8	19.5164	30790	1916.8	81	4.9
2	23	1.742	64.6	21.2881	40971	2684	82	5
2	21	1.683	61	21.5358	41956	2444	76	5.1
2	21	1.62	50.9	19.3949	34385	2037	68	5.1
2	19	1.72	51.7	17.4757	35794	2384.5	77	5.1
2	19	1.623	48.95	18.583	33359	2261.5	78	5.1
2	18	1.5585	49.1	20.2147	32025	1979.4	90	5.1
2	18	1.7	73.5	25.4325	40226	2226.6	75	5.1
2	17	1.6975	55.5	19.2608	37740	2244.4	81	5.1
2	18	1.617	51.4	19.6582	36097	2061	76	5.2
2	18	1.596	54.65	21.4548	35161	2068	84	5.2
2	20	1.6005	47.8	18.6602	31952	2397	73	5.3
2	19	1.5565	50	20.6382	36354	1953.5	77	5.3
2	18	1.5925	51.6	20.3466	36508	2269.6	72	5.3
2	18	1.5125	60.2	26.3151	33921	2298.2	83	5.3
2	22	1.521	48.5	20.9644	31378	2118	89	5.4
2	18	1.5715	47.4	19.1933	32692	1922.1	82	5.4
2	18	1.5475	47.5	19.835	29511	1740.6	87	5.4
2	28	1.53	48.95	20.9108	33240	1943	79	5.5
2	22	1.5985	74.8	29.2736	40164	2414	68	5.5
2	20	1.656	51.2	18.6702	36841	2157	88	5.5
2	18	1.687	55.2	19.3959	39516	2404.7	89	5.5
2	18	1.643	50.1	18.5593	33242	1960.4	86	5.5
2	18	1.57	50.6	20.5282	30613	1936	82	5.5
2	19	1.6085	62.7	24.234	38809	2316.8	86	5.6
2	18	1.5435	48.4	20.3157	31668	2020.9	81	5.6
2	18	1.611	47.8	18.4178	29191	2070.9	82	5.6
2	24	1.5825	55	21.9622	35595	2193	78	5.7
2	19	1.6185	53	20.2325	37073	2558.4	95	5.7
2	19	1.651	65.8	24.1397	37738	2535.5	85	5.7
2	18	1.657	54	19.6675	34742	2324.2	79	5.7
2	18	1.578	51.5	20.682	33252	2195.8	80	5.8
2	18	1.652	62.6	22.9379	39007	2525.2	87	5.8
2	17	1.658	65	23.6453	38928	2437.4	93	5.8
2	21	1.6005	67.6	26.3898	38069	2410	88	5.9
2	18	1.65	67.1	24.6465	40161	2493.3	80	5.9
2	24	1.6515	48.8	17.8922	32482	2221	86	6
2	18	1.6585	58.45	21.2497	36563	2067.4	82	6
2	18	1.6045	62.2	24.1608	36189	2177.9	76	6
2	17	1.632	56.4	21.1757	38891	2325.6	86	6
2	25	1.641	50.3	18.6789	34242	2036	85	6.1
2	20	1.6495	58.3	21.4271	38451	2195	82	6.1
2	18	1.6865	61.8	21.7278	42916	2688	86	6.1
2	18	1.687	64.2	22.5582	41875	2651.2	91	6.1
2	20	1.6035	55.1	21.4296	35177	2080	84	6.2
2	18	1.7515	60.1	19.5909	40274	2632.7	92	6.2
2	21	1.6055	51.1	19.8244	33083	1954	82	6.4
2	18	1.6345	56.4	21.111	37397	2009.1	83	6.4
2	18	1.586	52.3	20.792	33837	2011.7	82	6.4
2	18	1.6935	57	19.8749	36168	2175.4	84	6.4
2	18	1.606	69.9	27.101	38092	2398.4	84	6.4
2	25	1.638	54.35	20.2568	35718	2095	99	6.5
2	20	1.57	49.2	19.9602	32760	2108	90	6.5
2	20	1.617	61.6	23.5592	34586	1956	81	6.5
2	19	1.6975	64.7	22.4535	42575	2603.7	82	6.5
2	18	1.64	53.2	19.7799	36405	2251.6	88	6.5
2	18	1.5685	54.2	22.0308	35146	2013.2	88	6.5
2	19	1.645	66.1	24.427	46392	2855.3	89	6.6
2	21	1.6545	62.4	22.7956	40590	2301	85	6.7
2	18	1.715	66.6	22.6436	48051	2614.8	79	6.7
2	18	1.704	67.5	23.2469	42680	2525.4	84	6.7
2	18	1.5175	67.7	29.3989	40445	2227.8	90	6.7
2	17	1.598	50.8	19.8935	33886	2356.5	93	6.7
2	20	1.674	74.3	26.5142	43661	2453	79	6.8
2	19	1.581	50.5	20.2035	32378	1829.2	80	6.8
2	19	1.681	63.6	22.5072	37846	2118.6	88	6.8
2	18	1.6805	57.45	20.3429	37427	2409.9	91	6.8
2	18	1.6605	61	22.1234	39271	2462.6	78	6.8
2	29	1.6615	54.8	19.8509	40275	2378	85	6.9
2	25	1.564	68.4	27.9629	36817	2315	84	6.9
2	20	1.6475	63.1	23.2476	36653	2414	85	6.9
2	18	1.682	47.4	16.7543	35070	1985.7	80	6.9
2	18	1.621	55.4	21.0835	37837	2462.7	85	6.9
2	18	1.6735	50.5	18.0318	32267	1574.8	83	6.9
2	18	1.6725	57.85	20.681	39713	2047.7	89	6.9
2	18	1.66	57.1	20.7214	37271	2261	95	6.9
2	18	1.635	73.7	27.5697	43141	2512.3	84	6.9
2	21	1.6005	48.8	19.0506	34077	2353	83	7
2	20	1.679	63.1	22.3835	37150	2788	86	7
2	19	1.5635	47.6	19.472	29645	1823.2	85	7
2	18	1.5445	48.2	20.2056	33660	2077.2	82	7
2	18	1.6095	60.8	23.4705	37423	2312.5	81	7
2	20	1.6905	61.9	21.6601	44092	2665	83	7.1
2	19	1.708	53.9	18.4762	38369	2433.5	83	7.1
2	18	1.54	52.2	22.0105	35729	2202.5	81	7.1
2	18	1.7425	62.2	20.4854	41465	2673.9	88	7.1
2	18	1.601	61.9	24.1495	40492	2103.8	99	7.1
2	18	1.587	61	24.2201	38424	2204.4	81	7.1
2	18	1.596	67.3	26.421	38333	2281.8	77	7.1
2	22	1.5935	59.5	23.4322	34273	2142	86	7.2
2	20	1.614	62.1	23.8388	38885	2363	100	7.2
2	18	1.6635	50.2	18.1409	35234	2285.9	80	7.2
2	18	1.5865	50.6	20.1034	31174	2145	84	7.2
2	18	1.676	64.2	22.8553	38477	2555.3	87	7.2
2	18	1.6295	90.5	34.0832	46329	2568	100	7.2
2	18	1.6685	49.6	17.8168	36696	2223.2	82	7.3
2	18	1.719	65.5	22.1661	44626	2459	90	7.3
2	18	1.628	55.2	20.8272	35813	2227.2	86	7.3
2	18	1.571	59.1	23.9461	36599	2204.7	88	7.3
2	18	1.524	57.3	24.6709	33603	1865.7	83	7.3
2	21	1.541	59.7	25.1402	36209	2209	84	7.4
2	21	1.681	66.4	23.4981	39068	2533	89	7.4
2	20	1.635	58.8	21.9959	38255	2399	83	7.4
2	18	1.5985	47.8	18.7069	32112	1956.9	82	7.4
2	18	1.6265	51.1	19.3158	32627	1928.6	81	7.4
2	18	1.6065	50.7	19.6447	32353	2093	94	7.4
2	24	1.536	58.45	24.7743	35537	2213	84	7.5
2	22	1.675	64.3	22.9182	40801	2520	98	7.5
2	19	1.596	56.1	22.024	38005	2076.8	86	7.5
2	19	1.651	53.9	19.774	33406	1918.9	82	7.5
2	19	1.571	48.4	19.6107	30167	1599.5	89	7.5
2	18	1.585	54.2	21.5745	35073	1918.7	87	7.5
2	19	1.5335	45.7	19.4334	31811	1794.1	77	7.6
2	19	1.602	57	22.2101	34109	1911.4	88	7.6
2	19	1.7125	71.3	24.3124	41729	2680.1	80	7.6
2	18	1.621	52.4	19.9418	36522	2098.8	85	7.6
2	18	1.6245	59.2	22.4327	38536	2334.2	84	7.6
2	18	1.6725	71.6	25.5965	45063	2464.4	93	7.6
2	22	1.6115	42.3	16.2884	26955	1901	91	7.7
2	18	1.7625	67	21.5683	45287	2623.9	91	7.7
2	18	1.624	55.8	21.1574	36620	2147.8	86	7.7
2	18	1.646	67.1	24.7664	42497	2358.6	83	7.7
2	21	1.618	63.5	24.2559	36582	2315	83	7.8
2	20	1.7325	60.9	20.2895	41380	2828	95	7.8
2	19	1.602	48.9	19.0539	33238	2119.7	84	7.8
2	19	1.528	77.5	33.1936	43467	2107.4	99	7.8
2	18	1.552	56.3	23.3736	36109	2333.7	81	7.8
2	20	1.6225	51	19.3732	32035	1979	85	7.9
2	20	1.785	75.3	23.633	45527	2788	84	7.9
2	19	1.636	54.3	20.2877	34073	2130.4	83	7.9
2	18	1.6095	52.9	20.4208	33960	2055.8	86	7.9
2	24	1.61	52.9	20.4082	35620	2204	79	8
2	19	1.5595	50.9	20.9289	33872	1871.3	80	8
2	18	1.567	48.7	19.8331	31956	2189.8	83	8
2	18	1.6495	60.2	22.1254	38913	2368.4	87	8
2	18	1.5985	57.3	22.4248	36570	2208.6	89	8
2	28	1.605	62.1	24.1069	39329	2300	79	8.1
2	22	1.538	70.8	29.931	38441	1955	92	8.1
2	20	1.554	44.6	18.4686	31926	2147	82	8.1
2	20	1.6365	57.9	21.6195	33338	2245	83	8.1
2	19	1.723	59.5	20.0422	43051	2518.9	86	8.1
2	19	1.657	52.3	19.0483	35382	2323.1	89	8.1
2	18	1.706	56.5	19.4129	38644	2353.4	78	8.1
2	18	1.6715	50.7	18.1466	34370	1978.3	89	8.1
2	18	1.687	65.9	23.1556	43777	2274.8	74	8.1
2	18	1.6135	53.4	20.5118	33068	2254.8	84	8.1
2	18	1.64	72.9	27.1044	40314	2618.7	85	8.1
2	18	1.482	53	24.1312	31244	1855.2	90	8.2
2	20	1.6955	60.9	21.1847	36609	2410	81	8.3
2	19	1.524	46.4	19.9778	32337	1926.2	83	8.3
2	19	1.5575	56.8	23.4149	37720	2176.2	91	8.3
2	18	1.6895	51.7	18.1123	35684	2214.6	88	8.3
2	18	1.6295	75.55	28.4528	41727	2348	83	8.3
2	25	1.672	56.3	20.1389	36700	2446	83	8.4
2	20	1.669	54	19.3857	33910	2314	84	8.4
2	19	1.6135	57.1	21.933	35647	1861.3	97	8.4
2	19	1.693	60.6	21.1426	35629	2077.2	92	8.4
2	18	1.593	55.3	21.7918	38885	2121.9	83	8.4
2	18	1.6055	60.2	23.3548	39457	2706	87	8.4
2	18	1.57	49.4	20.0414	30907	1926.3	99	8.4
2	18	1.653	62.8	22.9834	37968	2332.4	88	8.5
2	19	1.5965	75.4	29.5824	41913	2556.6	80	8.6
2	18	1.589	55.1	21.8225	34770	2212.1	105	8.6
2	18	1.678	57.6	20.4568	42406	2379.1	81	8.7
2	18	1.631	57.2	21.5025	35538	2124.2	84	8.7
2	18	1.6925	71.4	24.9253	43958	2596.4	76	8.7
2	23	1.6685	48.1	17.278	32414	1941	83	8.8
2	19	1.7385	58.9	19.4879	42241	2416.2	97	8.9
2	18	1.4915	42	18.88	27476	1737.3	101	8.9
2	19	1.694	64.1	22.3373	39710	2764.7	80	9
2	19	1.5825	59.1	23.5994	36956	2072.5	91	9
2	19	1.683	57.6	20.3355	34626	2338.9	91	9
2	19	1.6175	70.6	26.9846	41193	2565.6	86	9
2	18	1.666	64	23.0584	40170	2285.5	81	9
2	19	1.581	51.7	20.6836	35107	2034.1	85	9.1
2	19	1.5925	63.4	24.9994	37778	2134.4	77	9.1
2	18	1.578	50.9	20.4411	31337	1988.1	87	9.1
2	24	1.6585	51.7	18.7957	34694	2039	84	9.2
2	22	1.587	54.5	21.6393	37626	2463	87	9.2
2	18	1.579	51.7	20.7361	35983	2039.6	76	9.2
2	18	1.599	56.7	22.1761	35003	2343.5	87	9.2
2	20	1.6405	62.6	23.2607	40015	2604	77	9.3
2	19	1.655	53.6	19.569	37531	2498.4	79	9.3
2	19	1.6105	67	25.8317	44693	2798.5	86	9.3
2	19	1.5945	71.1	27.9654	40964	2270.5	87	9.3
2	19	1.6585	70.6	25.6669	40752	2427.7	86	9.3
2	18	1.587	53.4	21.2025	35106	2163.9	89	9.3
2	18	1.5655	56.7	23.1354	35232	2324	82	9.3
2	18	1.58	66.9	26.7986	41086	2339.4	78	9.3
2	18	1.699	54.3	18.8111	36585	2240.4	84	9.4
2	18	1.5885	71.6	28.3752	39477	2290.1	87	9.4
2	18	1.7	64.7	22.3875	40678	2654.7	81	9.5
2	18	1.575	60	24.1875	36301	2209.3	89	9.5
2	19	1.484	38.2	17.3458	27471	1826.4	84	9.6
2	19	1.609	51.2	19.7769	35376	1825	85	9.6
2	19	1.6085	47	18.1659	32452	2025.5	85	9.7
2	18	1.725	66.3	22.281	39045	2479.6	96	9.7
2	19	1.59	56	22.151	34920	2339.3	87	9.8
2	18	1.617	57.4	21.9529	38788	2292.6	89	9.8
2	18	1.5505	50.2	20.8814	31892	1843.4	81	9.8
2	19	1.542	46.1	19.388	33047	2295.5	81	9.9
2	19	1.6325	61.3	23.0014	39599	2458.8	86	9.9
2	18	1.691	58.4	20.4233	42123	2556.1	82	9.9
2	21	1.637	69.2	25.8231	40191	2375	82	10
2	20	1.784	62.3	19.5748	41374	2588	80	10
2	19	1.6835	61.7	21.77	41851	2399.1	81	10
2	18	1.54	42.4	17.8782	29552	1724.4	88	10.1
2	18	1.54	50.1	21.125	33325	1947.4	84	10.1
2	18	1.5785	58.65	23.5385	37146	2301.5	77	10.1
2	20	1.5865	49	19.4678	36304	2146	92	10.2
2	18	1.666	49.9	17.9784	36091	2291.9	110	10.2
2	18	1.7725	80.1	25.4953	45413	3056	92	10.2
2	22	1.659	58.6	21.2914	38434	2543	84	10.3
2	19	1.713	73.4	25.0139	43013	2873.3	86	10.3
2	18	1.5865	46	18.2759	31091	2065.7	86	10.3
2	18	1.603	71	27.6307	41584	2580.4	93	10.3
2	22	1.6585	79.9	29.048	44648	2709	88	10.4
2	20	1.635	63.3	23.6793	38133	2107	95	10.4
2	19	1.731	73.7	24.5965	43067	2382.5	84	10.4
2	22	1.5925	61.4	24.2108	37806	2355	82	10.5
2	19	1.5845	45.8	18.2424	31959	2131.7	91	10.5
2	18	1.715	58.9	20.0257	38874	2447.6	87	10.5
2	18	1.5935	67.6	26.6221	41291	2511.3	89	10.5
2	18	1.653	68.7	25.1426	40213	2425.8	87	10.5
2	22	1.6475	58.7	21.6266	41715	2613	83	10.6
2	19	1.63	50.2	18.8942	33289	2083.6	93	10.6
2	19	1.6015	60.5	23.5886	39580	2090.1	96	10.6
2	19	1.5935	74.4	29.3001	41232	2455.7	79	10.6
2	18	1.6045	47.5	18.4508	34305	2053.9	89	10.6
2	18	1.5925	66.6	26.2612	40929	2440.9	87	10.6
2	21	1.5535	48	19.8893	30337	1682	92	10.7
2	21	1.7445	69.1	22.7058	43327	2738	91	10.8
2	20	1.594	58.2	22.9058	39906	2249	96	10.9
2	18	1.5705	38.2	15.4877	26889	1914.7	79	10.9
2	20	1.673	65	23.2232	41096	2941	96	11
2	19	1.5565	48.3	19.9365	30272	1850.1	96	11
2	19	1.6895	69.9	24.4884	43127	2659.6	93	11
2	18	1.537	57.9	24.5093	35651	1986.2	82	11
2	19	1.599	50.4	19.7121	32154	1907.9	89	11.2
2	19	1.635	60.1	22.4822	37714	2248.4	86	11.2
2	18	1.6005	51.8	20.2217	34291	2085.1	83	11.2
2	18	1.6075	57.6	22.2905	32216	2242.4	86	11.2
2	18	1.543	47	19.7409	34761	1686.9	83	11.3
2	24	1.687	63.8	22.4177	37037	2480	86	11.4
2	18	1.6205	56.8	21.6297	37080	2334.7	84	11.4
2	21	1.6865	58.6	20.6027	38551	2148	89	11.5
2	19	1.686	57.2	20.1225	38627	2444.6	80	11.5
2	18	1.5285	51.7	22.1289	32430	2376	93	11.5
2	19	1.549	53.7	22.3806	33854	1958.4	77	11.6
2	19	1.6555	87	31.7439	46387	3006	86	11.6
2	18	1.7305	64	21.3716	38844	2159.5	93	11.6
2	18	1.529	46.3	19.8046	30241	1972.7	85	11.7
2	18	1.705	65	22.3596	41324	2233.2	86	11.8
2	18	1.6555	51.15	18.6632	37388	1926.3	90	11.9
2	18	1.64	62.1	23.0889	39663	2357.7	84	11.9
2	18	1.572	57.6	23.3087	39909	2396.8	80	12
2	18	1.6635	59.7	21.5739	40060	2405	79	12.1
2	19	1.72	58.3	19.7066	40357	2249.9	84	12.2
2	19	1.6365	68.7	25.6522	38923	2325.9	85	12.2
2	18	1.6355	50.6	18.9169	35715	2209.5	82	12.5
2	18	1.693	69.3	24.1779	46388	2614.7	82	12.5
2	20	1.726	96.25	32.3087	52428	3096	87	12.9
2	24	1.751	76.2	24.8532	45227	2547	82	13
2	18	1.7005	60.1	20.7836	40941	2400.7	81	13
2	21	1.6275	92	34.7333	47739	2661	93	13.2
2	19	1.65	48.3	17.741	35796	2106	91	13.2
2	19	1.5435	51.5	21.6169	33110	1829.4	83	13.2
2	19	1.7245	62.2	20.9153	39751	2406.7	81	13.2
2	20	1.6255	61.1	23.1242	37431	2346	84	13.3
2	19	1.6865	57.6	20.2512	38009	2255.7	89	13.3
2	19	1.706	72.3	24.8416	41930	2314	94	13.3
2	18	1.565	60.3	24.62	36273	2343.6	87	13.5
2	18	1.6745	68.7	24.5011	40570	2412.7	76	13.5
2	20	1.589	109.7	43.4469	49960	2473	86	13.7
2	19	1.5855	72.1	28.6816	34810	2220.7	83	13.7
2	20	1.709	68.9	23.5904	45517	2657	97	13.8
2	19	1.6515	56.3	20.642	39137	2180.2	79	13.8
2	18	1.504	52.8	23.342	33324	2079.2	95	13.8
2	18	1.6	67.4	26.3281	41041	2272.5	83	13.8
2	21	1.554	73.7	30.5187	41857	1946	81	14.2
2	19	1.596	43.4	17.0382	32021	1958.2	90	14.7
2	18	1.5505	55.8	23.2108	35583	2110.3	87	14.9
2	18	1.692	63.3	22.1107	43423	2770	82	15.5
2	18	1.632	68.75	25.8126	40543	2201.9	81	15.5
2	19	1.696	60.5	21.0331	38776	2258.4	89	15.8
2	20	1.688	68.1	23.9002	43036	2479	86	16.5
2	18	1.5965	64.6	25.3451	37729	2317.5	90	17
2	24	1.644	83.7	30.9686	44528	2304	96	17.3
2	18	1.646	72.1	26.6119	40736	2235.5	82	17.4
2	18	1.6385	66.2	24.6584	46118	2711.4	93	17.5
2	22	1.706	83.4	28.6555	48909	3040	88	18.1
2	21	1.6585	80.85	29.3933	44041	2654	383	21.8
2	21	1.6095	78.2	30.1873	39444	2441	97	25.9
2	18	1.605	88.85	34.4911	47622	2576.6	98	37.9
